# Supplementary material for: Expression Profiling of Mitogen-Activated Protein Kinase Genes Reveals Their Evolutionary and Functional Diversity in Different Rubber Tree (Hevea brasiliensis) Cultivars
Source: Genes (Basel). 2017 Oct 6;8(10):261. doi: 10.3390/genes8100261 (PMC5664111; doi:10.3390/genes8100261)
Supplement: Supplementary file 1 [file genes-08-00261-s001.zip]

Archive with 3 entries (2 files):
- Supp data/
- Supp data/Supp_Figures.docx
- Supp data/Supp_Tables.docx
